# Supplementary material for: Pathogenic and genomic characterisation of a rabbit sourced Pasteurella multocida serogroup F isolate s4
Source: BMC Vet Res. 2022 Jul 23;18:288. doi: 10.1186/s12917-022-03381-7 (PMC9308332; doi:10.1186/s12917-022-03381-7)
Supplement: Supplementary file 1 — Additional file 1: Table 1. The GIs in the genome of s4. [file 12917_2022_3381_MOESM1_ESM.xlsx]

## Sheet: Sheet1
	Table 1 The GIs in the genome of s4
	Island ID	Location	Island start	Island end	length(bp)	No. of CDs
	GI01	Chr	796629	832596	35967	47
	GI02	Chr	1599458	1605865	6407	8
	GI03	Chr	1615598	1629298	13700	28
	GI04	P	2114	9785	7671	11
	GI05	P	230068	268986	38918	50
