# Supplementary material for: Pathogenic and genomic characterisation of a rabbit sourced Pasteurella multocida serogroup F isolate s4
Source: BMC Vet Res. 2022 Jul 23;18:288. doi: 10.1186/s12917-022-03381-7 (PMC9308332; doi:10.1186/s12917-022-03381-7)
Supplement: Supplementary file 2 — Additional file 2: Table 2. The prophages in the genome of s4. [file 12917_2022_3381_MOESM2_ESM.xlsx]

## Sheet: Sheet1
	Table 2 The prophages in the genome of s4
	Prophage ID	Location	Completeness	Prophage start	Prophage end	length(Kbp)	No. of CDs	Possible phage
	Prophage01	Chr	Intact	796629	832596	35.9	44	PHAGE_Pasteu_F108_008193
	Prophage02	Chr	Intact	1593852	1645964	52.1	55	PHAGE_Haemop_SuMu_NC_019455
	Prophage03	P	Intact	231781	273924	42.1	58	PHAGE_Acinet_LZ35_NC_031117
