# Supplementary material for: Pathogenic and genomic characterisation of a rabbit sourced Pasteurella multocida serogroup F isolate s4
Source: BMC Vet Res. 2022 Jul 23;18:288. doi: 10.1186/s12917-022-03381-7 (PMC9308332; doi:10.1186/s12917-022-03381-7)
Supplement: Supplementary file 3 — Additional file 3. The sequence of the unique gene (LCY73_01710) identified in the s4 but not in the Pm70. [file 12917_2022_3381_MOESM3_ESM.txt]

The sequence of the unique gene (LCY73_01710) identified in the s4 but not in the Pm70

atgaacaaatcaaagaaaatattgggttatattttacccttaatcttacctttctattcttatgcagaaagtacagaatt
agatgtgatttcggtagaaacagaagcgtttaaagaaaaagataaagtgttcttaaaacaatcggctagcagtactcgaa
cacaatttcaaactgcaacacagagtttagattcggtattacgttctgtgccaggctcgttcactcaaattgataaatcg
tcaggtaccgtatcagtcaatgtaagaggcggaacaggttttggtcgtgtcaacactatgatcgatggtgtcagccaaac
tttttatgcaagctctgctgatagtgggagccgcaatagtagcacctctcaatttggtagtttgattgatcctggttttt
taagccgtgtcgaaattgatcgaggttcttttgaaggaagccatggcgcaaatacactgttaggttctgcccactttaaa
actattagagtgaaagatttagttgcagaaggtcgacaactgggatttatgggtaaatatttatgggggagtaatgccac
agaaccgcaagtactaggtgctgtcgcctttaaacaaaattttgaaaatgagcgttggttaggcttactatatgggttta
gtgaacgccatctttcacaagattatcgtatcggtggcggcagaaaagtgacggaaagttccattgatttaacaggttta
agtgaaagcgatagagaacaaactgatacctcaccatttgatgccacccatgtacgtcagcgcccaattagtcatcttgc
taaattagagtatggtgatcgttatcaacaaggtaccctttcctatcgacaataccaaacacgtgttggaggacgttcga
ttcgaaataataactaccaatttaattatcatttggcactccctgatatctcatggcttgatttcaacttattacttgct
cgtaatgtgtcatcacagaaatatccagaaggcaccatgattattggtaaaacgttgttaacaccattaattgcaagcaa
taaagccgacacgttcgatatgaataacatgttccattttgatttaccttttgaggcaacattaaaaactcgcgtgggtt
ttcatattttaaaaagtcgttattttaaaaatcgcgatccctctgaagaacttaatattaaccttgaagaaggcgaacga
acttatgactttaactgttttggtttaagttgtattagaaaaagtttaggaaaagccacttttcagcccaatgggaagca
caatatcatcacgttttatgttgacaaccatcttagctggaagatgtttaaccttgattataacgtcaatctaagtcgct
atactttgaaaggagagcgtttaaaatatttaccacattatctctctgagatggacgatgaaatagcagcattgacccat
aaatttgtaaaaagtaaaggtaaggatatgaaaatacatcagcgactccttcagcttatatcaaaacgagatgatctcaa
acaacataactgcgagaataaagatggttatgagcgatgccgtgaagtgaatttcaccttacctgatagttcggcaggta
aaatgtataattattccgtgacattatctgcccatcttcacgatttatttacccctttcattagttatgctaaaagccat
cgtgcccccaacattcgagaggtctttttttctagtgttggggattatggcgtcaataccaatttgaaaccagaaacagc
caaaacaatacaattcggtattaatggttatcgagataggctttttagcgaaaaggataaattaggctacaaagtggtat
attataatactcatattaaagatttcatttataactcagataatcgtcaaccgttagttgcgggtaaattagcctttctt
aatgatacaaatattttacataagaactactcacaacgcgtaaaaatgacggggattgaaacagagataagttatgatat
gggtaatatctatttcaatctcacgtatgcaaaacaaaaaaataaccaacccgtctcctttactgatgggagtgcaagaa
ctggtggtgcaagtagtgcaaacagattacttcaaggttttggcgcaagtaaaatctcagtgttaccggaatcttatggt
tcattagaaatagggactcgctttttcgatggcaaactcgatattagtacgactgctaagtactacggaaaaagtaagcg
agtattagaacaacctttggtaataaaatcaggtgatgagtgggatagggatacagtcaaagaacaaattagagtaacac
aggacattccaaaacaacctatcatttttgatctccagattagctatgaaccaattaaaaacttggtgctaaaagcagaa
gtgcaaaatgtgtttgataagcgatatatcaacccattagatgctaataatgactcggcaaaccaatcggtatttaatat
tgatctgtcagataaaacaattaatgtgttaaataactttgcgcgtggtcgcacttatgtgtttacgctcagttatcaat
attaa
